# Supplementary material for: Systematic Analysis of Alternative Splicing in Transcriptomes of Multiple Sclerosis Patient Brain Samples
Source: Int J Mol Sci. 2025 Aug 23;26(17):8195. doi: 10.3390/ijms26178195 (PMC12428622; doi:10.3390/ijms26178195)
Supplement: Supplementary file 1 [file ijms-26-08195-s001.zip]

Archive with 4 entries (4 files):
- Figure S1.pdf
- Figure S2.pdf
- Figure S3.pdf
- Supplemental Tables.pdf
